# Supplementary material for: The Translated Amino Acid Sequence of an Insertion in the Hepatitis E Virus Strain 47832c Genome, But Not the RNA Sequence, Is Essential for Efficient Cell Culture Replication
Source: Viruses. 2021 Apr 26;13(5):762. doi: 10.3390/v13050762 (PMC8145396; doi:10.3390/v13050762)
Supplement: Supplementary file 1 [file viruses-13-00762-s001.zip]

Archive with 1 entries (1 files):
- viruses-1160397-supplementary.pdf
